# Supplementary material for: The Role of Healthcare Providers in Promoting Human Papillomavirus Vaccines among Men Who Have Sex with Men: A Scoping Review
Source: Vaccines (Basel). 2022 Jun 10;10(6):930. doi: 10.3390/vaccines10060930 (PMC9231301; doi:10.3390/vaccines10060930)
Supplement: Supplementary file 1 [file vaccines-10-00930-s001.zip]

Archive with 1 entries (1 files):
- vaccines-1750192-supplementary.pdf
